# Supplementary material for: GC-MS, GC-IMS, and E-Nose Analysis of Volatile Aroma Compounds in Wet-Marinated Fermented Golden Pomfret Prepared Using Different Cooking Methods
Source: Foods. 2024 Jan 25;13(3):390. doi: 10.3390/foods13030390 (PMC10855196; doi:10.3390/foods13030390)
Supplement: Supplementary file 1 [file foods-13-00390-s001.zip]

Archive with 1 entries (1 files):
- foods-2806942-supplementary.pdf
